# Supplementary material for: Localized assembly for long reads enables genome-wide analysis of repetitive regions at single-base resolution in human genomes
Source: Hum Genomics. 2023 Mar 9;17:21. doi: 10.1186/s40246-023-00467-7 (PMC9996862; doi:10.1186/s40246-023-00467-7)
Supplement: Supplementary file 1 — Additional file 1: Supplementary tables. [file 40246_2023_467_MOESM1_ESM.xlsx]

## Sheet: Table S1
Table S1: 108 regions locally assembled in assessment of sequence accuracy of LoMA.
		LoMA							lamassemble
No.	Site	Insertion (%)	Deletion (%)	Mismatch (%)	Error rate (%)	homo/het	PCR validation		Insertion (%)	Deletion (%)	Mismatch (%)	Error rate (%)
1	chr1:100674013	0.17	0.1	0.09	0.36	homo			17.65	0.14	0.06	17.85
2	chr1:112235854	0.08	0.13	0.21	0.42	homo			0.03	0.21	0.17	0.4
3	chr1:121468953	0.1	0.08	0.11	0.29	homo			0.04	0.22	0.07	0.33
4	chr1:216216351	0.13	0.1	0.09	0.32	homo			3.9	0.2	0.06	4.16
5	chr1:221362664	0.13	0.13	0.2	0.45	homo			0.02	0.23	0.09	0.34
6	chr1:22816720	0.22	0.18	0.19	0.59	homo			0.02	0.29	0.14	0.45
7	chr1:79097314	0.2	0.09	0.1	0.39	homo			0.13	0.2	0.07	0.39
8	chr1:84011493	0.26	0.08	0.13	0.46	homo			2.11	0.19	0.11	2.41
9	chr2:118124933	0.3	0.54	0.09	0.92	het	validated		4.51	0.61	0.05	5.17
10	chr2:135709546	0.25	0.16	0.15	0.56	homo			0.04	0.32	0.09	0.45
11	chr2:164971322	0.07	0.15	0.15	0.37	homo			5.07	0.31	0.11	5.49
12	chr2:214514381	0.18	0.17	0.21	0.56	homo			0.06	0.3	0.18	0.54
13	chr2:35675420	0.08	0.13	0.08	0.28	homo			0.01	0.2	0.03	0.25
14	chr2:46156004	0.29	0.17	0.17	0.64	homo			0.16	0.29	0.11	0.57
15	chr2:53060499	0.14	0.08	0.06	0.29	homo			1.5	0.22	0.02	1.74
16	chr2:88248158	0.15	0.11	0.11	0.38	homo			0.05	0.22	0.09	0.36
17	chr3:123217205	0.22	0.17	0.08	0.47	homo			0.08	0.31	0.04	0.43
18	chr3:14065444	1.25	0.3	0.73	2.28	homo			20.7	0.15	0.03	20.89
19	chr3:1650435	0.15	0.76	0.27	1.18	homo			1.77	0.88	0.24	2.89
20	chr3:171657891	0.17	0.11	0.08	0.37	homo			2.92	0.27	0	3.2
21	chr3:173541097	0.27	0.2	0.19	0.66	homo			0.15	0.3	0.14	0.59
22	chr3:180991987	0.1	0.12	0.06	0.29	homo			0	0.27	0.01	0.28
23	chr3:184693926	1.65	0.27	0.36	2.28	homo			0.14	0.34	0.12	0.6
24	chr3:70912590	0.1	0.54	0.13	0.77	homo			18.67	0.56	0.05	19.28
25	chr3:96193763	0.21	0.11	0.21	0.54	homo			0.06	0.19	0.17	0.41
26	chr4:136055740	0.09	0.08	0.09	0.25	homo			0.02	0.24	0.06	0.32
27	chr4:84029266	0.15	0.09	0.12	0.36	homo			0.02	0.23	0.09	0.34
28	chr4:93086159	1.08	0.18	0.56	1.83	homo			2.32	0.24	0.13	2.68
29	chr5:107893630	0.15	0.13	0.11	0.38	homo			0	0.22	0.02	0.23
30	chr5:116524837	0.11	0.58	0.11	0.8	homo			0.08	0.68	0.08	0.83
31	chr5:128858955	0.51	0.22	0.27	1	homo			0.05	0.22	0.12	0.39
32	chr5:135901952	0.09	0.13	0.13	0.34	homo			0	0.24	0.03	0.27
33	chr5:142729346	0.76	0.14	0.28	1.18	homo			0.47	0.21	0.11	0.79
34	chr5:147932318	0.23	0.11	0.2	0.54	homo			0.05	0.32	0.16	0.53
35	chr5:71586237	0.09	0.14	0.08	0.31	homo			0.01	0.33	0.06	0.41
36	chr5:73110755	0.22	0.11	0.19	0.52	homo			1.86	0.21	0.08	2.15
37	chr5:93240038	0.1	0.07	0.11	0.28	homo			0.05	0.21	0.1	0.36
38	chr5:97570901	0.03	0.08	0.02	0.14	homo			0	0.21	0.01	0.22
39	chr6:127809977	0.07	0.11	0.08	0.26	homo			0.03	0.23	0.1	0.37
40	chr6:152989047	0.05	0.13	0.06	0.23	homo			0.01	0.24	0.01	0.26
41	chr6:16189701	0.28	0.22	0.22	0.73	homo			0.04	0.29	0.17	0.5
42	chr6:25135026	0.07	0.15	0.18	0.4	homo			0.03	0.27	0.12	0.42
43	chr6:4514474	0.17	0.26	0.23	0.66	homo			5.37	0.29	0.16	5.83
44	chr6:82091584	1.19	0.09	0.1	1.37	homo			5.12	0.2	0.09	5.42
45	chr6:82811302	0.23	0.32	0.18	0.73	homo			0.11	0.41	0.12	0.64
46	chr7:128032332	0.15	0.14	0.06	0.35	homo			0.01	0.26	0.01	0.27
47	chr7:139144467	0.32	0.13	0.17	0.62	homo			5.57	0.3	0.03	5.9
48	chr7:26812532	0.13	0.12	0.24	0.49	homo			0.03	0.33	0.22	0.58
49	chr7:70905425	0.65	0.22	0.26	1.13	homo			1.55	0.4	0.22	2.17
50	chr7:70914267	0.18	0.2	0.27	0.65	homo			4.42	0.41	0.19	5.02
51	chr8:1073437	1.32	1.8	0.21	3.33	het	NA		0.32	2.08	0.17	2.57
52	chr8:126202966	0.41	0.14	0.42	0.97	homo			0.05	0.79	0.13	0.98
53	chr8:66418165	0.23	0.16	0.13	0.52	homo			0.02	0.3	0.09	0.42
54	chr8:71236262	0.09	0.17	0.11	0.37	homo			0.03	0.31	0.05	0.39
55	chr8:80249944	0.34	0.2	0.15	0.68	homo			11.79	0.29	0.1	12.18
56	chr8:81898416	0.53	0.13	0.17	0.82	homo			0.03	0.24	0.13	0.39
57	chr8:86166991	4.29	0.22	0.41	4.92	het	NA		3.85	0.37	0.4	4.61
58	chr8:86836667	0.78	0.13	0.15	1.06	het	NA		0.58	0.29	0.11	0.98
59	chr9:114143645	0.32	0.19	0.15	0.67	homo			15.32	0.29	0.11	15.71
60	chr9:20561857	0.11	0.18	0.16	0.45	homo			0.02	0.27	0.11	0.4
61	chr10:18962257	0.07	0.07	0.09	0.23	homo			0.01	0.23	0.04	0.28
62	chr10:31657147	1.48	0.11	0.17	1.75	homo			1.37	0.19	0.14	1.7
63	chr10:43959837	0.35	0.13	0.16	0.64	homo			0.01	0.17	0.11	0.29
64	chr10:5591696	1.65	0.24	0.3	2.19	het	NA		0.38	0.75	0.25	1.39
65	chr10:58533974	0.12	0.22	0.32	0.65	homo			0.01	0.36	0.23	0.6
66	chr10:93141869	0.14	0.15	0.14	0.42	homo			0.04	0.27	0.12	0.43
67	chr11:106693406	1.25	0.13	0.22	1.6	homo			2.45	0.22	0.03	2.71
68	chr11:125216489	0.21	0.15	0.17	0.54	homo			0.03	0.29	0.03	0.35
69	chr11:129877383	0.11	0.09	0.12	0.32	het	validated		0.48	0.27	0.09	0.84
70	chr11:78314295	0.21	0.13	0.14	0.49	homo			3.33	0.36	0.07	3.76
71	chr12:121859713	0.57	0.65	0.13	1.35	homo			NA	NA	NA	NA
72	chr12:131013128	1.75	0.4	0.25	2.39	homo			1.07	0.66	0.15	1.88
73	chr12:21430369	0.16	0.17	0.31	0.63	homo			0.09	0.32	0.28	0.69
74	chr13:102323280	0.11	0.08	0.06	0.25	homo			0.01	0.21	0.03	0.25
75	chr13:84848424	0.38	0.18	0.26	0.82	het	NA		0.22	0.5	0.33	1.05
76	chr14:102879087	0.1	0.13	0.06	0.29	homo			1.46	0.28	0.02	1.76
77	chr14:76354488	0.11	0.84	0.1	1.04	het	validated		1.66	0.41	0.05	2.11
78	chr14:77800533	0.17	0.63	0.23	1.03	homo			8.16	0.81	0.15	9.12
79	chr15:25302165	0.26	0.11	0.08	0.45	homo			0.01	0.24	0.01	0.26
80	chr15:39271327	0.27	0.11	0.15	0.53	homo			0.07	0.23	0.11	0.4
81	chr15:40040792	0.3	0.1	0.2	0.6	homo			0.08	0.28	0.12	0.48
82	chr15:44219071	0.23	0.2	0.22	0.65	het	validated		1.95	0.3	0.1	2.35
83	chr16:10745429	0.16	0.14	0.19	0.5	het	validated		0.3	0.4	0.17	0.87
84	chr16:15750033	0.15	0.24	0.15	0.54	homo			0.03	0.41	0.1	0.54
85	chr16:20623174	0.23	0.15	0.14	0.52	homo			0.01	0.4	0.1	0.51
86	chr16:27730269	0.46	0.16	0.12	0.74	homo			17.45	0.23	0.05	17.73
87	chr16:8941400	0.32	0.42	0.2	0.95	het	validated		0.29	0.71	0.13	1.13
88	chr17:67806411	0.22	0.22	0.18	0.62	homo			NA	NA	NA	NA
89	chr18:70637542	0.11	0.09	0.14	0.34	homo			3.74	0.24	0.08	4.06
90	chr19:21727827	0.25	0.21	0.2	0.66	het	validated		0.08	0.44	0.16	0.68
91	chr19:50977754	1.44	0.25	0.15	1.84	het	NA		0.9	0.52	0.1	1.51
92	chr20:20749421	0.06	0.13	0.07	0.26	homo			0	0.26	0.02	0.28
93	chr20:54049247	0.76	0.11	0.21	1.08	homo			0.49	0.21	0.16	0.86
94	chr20:56031419	0.56	0.13	0.12	0.8	homo			0	0.2	0.02	0.22
95	chr21:15761349	0.3	0.24	0.15	0.69	homo			0	0.38	0.04	0.42
96	chr22:32042120	0.12	0.2	0.09	0.41	homo			0.02	0.35	0.05	0.42
97	chr22:41296714	1.33	0.11	0.2	1.65	homo			NA	NA	NA	NA
98	chrX:120008886	0.12	0.18	0.21	0.51	homo			0.03	0.34	0.13	0.49
99	chrX:122415512	0.38	0.15	0.17	0.71	homo			0.02	0.21	0.1	0.33
100	chrX:127164887	0.91	0.14	0.16	1.21	homo			0.77	0.25	0.09	1.11
101	chrX:148484637	0.29	0.16	0.13	0.59	homo			0.17	0.3	0.09	0.56
102	chrX:35788224	0.06	0.13	0.15	0.34	homo			0.01	0.24	0.12	0.36
103	chrX:38732155	0.33	0.24	0.14	0.72	homo			0.01	0.36	0.03	0.4
104	chrX:43052873	0.09	0.1	0.03	0.23	homo			0	0.22	0.01	0.23
105	chrX:44418357	0.15	0.25	0.21	0.61	homo			0.63	0.39	0.21	1.22
106	chrX:55441309	0.26	0.12	0.12	0.49	homo			4.41	0.23	0.03	4.67
107	chrX:99313769	0.11	0.18	0.1	0.39	homo			0.01	0.33	0.07	0.41
108	chrY:24402873	0.22	0.14	0.12	0.47	homo			0	0.21	0.01	0.22
	mean	0.39	0.2	0.17	0.76				1.82	0.33	0.1	2.26

## Sheet: Table S2
Table S2: Error rates in simulation for 100 regions.
		Error rate (coverage = 10, 20, 30, 40, 50, target size = 20 kbp)
No.	Position	10x	20x	30x	40x	50x
1	chr1:100674013	0.018	0.0019	0.0015	0	0.0008
2	chr1:112235854	0.017	0.0082	0.0005	0	0
3	chr2:164971322	0.005	0.0008	0.0005	0.0004	0.0006
4	chr3:180991987	0.006	0.0014	0	0.0002	0.0002
5	chr5:71586237	0.033	0.0016	0.0001	0	0
6	chr6:127809977	0.047	0.0061	0.0001	0	0.0001
7	chr8:66418165	0.006	0.0012	0.0008	0.0004	0
8	chr10:93141869	0.034	0.0118	0.0038	0.0002	0.0005
9	chr16:27730269	0.031	0.0005	0	0.0001	0.0003
10	chrX:44418357	0.022	0.0013	0.0002	0.0001	0
11	chr1:121468953	0.003	0.0006	0	0.0004	0
12	chr1:216216351	0.026	0.004	0	0.0003	0.0001
13	chr1:221362664	0.018	0.0037	0.0002	0.0002	0.001
14	chr1:79097314	0.015	0.0032	0.0015	0.0003	0
15	chr1:84011493	0.008	0.006	0.0014	0.0002	0.0003
16	chr2:118124933	0.023	0.0022	0.0002	0.0003	0
17	chr2:135709546	0.018	0.0122	0.0017	0	0.0006
18	chr2:214514381	0.054	0.0017	0.0006	0	0.0001
19	chr2:35675420	0.025	0.0031	0.001	0.0003	0.0008
20	chr2:53060499	0.001	0.0008	0.0004	0.0003	0.0001
21	chr2:88248158	0.047	0.0074	0.0012	0.0026	0.0011
22	chr3:123217205	0.019	0.0019	0.0006	0.0001	0.0001
23	chr3:14065444	0.028	0.0063	0.0008	0.0003	0.0008
24	chr3:1650435	0.036	0.003	0.0006	0.0001	0.0025
25	chr3:171657891	0.022	0.0019	0.0008	0.0002	0
26	chr3:173541097	0.007	0.0032	0.0011	0.0006	0.0001
27	chr3:184693926	0.004	0.0021	0.0003	0.0001	0.0008
28	chr3:70912590	0.024	0.003	0.0003	0.001	0.0009
29	chr3:96193763	0.022	0.0005	0	0.0012	0.0003
30	chr4:136055740	0.018	0.0035	0.0019	0	0.0003
31	chr4:84029266	0.013	0.0008	0.0004	0	0
32	chr4:93086159	0.018	0.0036	0.0002	0	0.0001
33	chr5:107893630	0.013	0.0138	0.0007	0.0003	0.0001
34	chr5:116524837	0.041	0.0011	0.0003	0.001	0
35	chr5:128858955	0.075	0.0002	0	0.0004	0.0001
36	chr5:135901952	0.016	0.0029	0.0026	0	0.0021
37	chr5:142729346	0.025	0.0022	0.0009	0	0.0001
38	chr5:73110755	0.025	0.0012	0.0001	0.0001	0
39	chr5:97570901	0.035	0.0009	0.0005	0.0003	0
40	chr6:152989047	0.029	0.0019	0.0008	0.0001	0.0001
41	chr6:16189701	0.036	0.0011	0.001	0.0003	0.0002
42	chr6:25135026	0.073	0.0013	0.0003	0.0021	0.0002
43	chr6:4514474	0.012	0.0083	0.0026	0.0002	0.0004
44	chr6:82091584	0.033	0.0004	0	0.0005	0.0004
45	chr6:82811302	0.013	0.0012	0.0003	0.0003	0.0003
46	chr7:128032332	0.044	0.0011	0.0018	0	0.0001
47	chr7:139144467	0.011	0.002	0.0013	0.0001	0
48	chr7:26812532	0.007	0.0019	0	0	0.0002
49	chr7:70905425	0.015	0.0059	0.0006	0.0005	0.0002
50	chr7:70914267	0.026	0.0016	0	0.001	0.0003
51	chr8:1073437	0.005	0.0024	0.0001	0.0004	0.0001
52	chr8:126202966	0.033	0.0004	0.0002	0.0002	0
53	chr8:71236262	0.057	0.0004	0.0029	0.0002	0.0002
54	chr8:80249944	0.018	0.0067	0.0062	0.0008	0.0003
55	chr8:81898416	0.053	0.003	0.0005	0	0.0002
56	chr8:86836667	0.012	0.0054	0.0003	0.0001	0.0001
57	chr9:114143645	0.046	0.0005	0.0019	0.0004	0.0005
58	chr9:20561857	0.009	0.0004	0.0001	0.0001	0
59	chr10:18962257	0.028	0.0009	0.0003	0.0006	0.0019
60	chr10:31657147	0.014	0.0001	0.0038	0.0015	0
61	chr10:43959837	0.019	0.0024	0.0001	0	0.0007
62	chr10:5591696	0.022	0.0131	0.0007	0	0.0001
63	chr10:58533974	0.026	0.0028	0.0002	0.0001	0.0001
64	chr11:106693406	0.015	0.0005	0.0001	0	0.0002
65	chr11:125216489	0.011	0.0022	0.0001	0.0003	0.0007
66	chr11:129877383	0.027	0.0192	0.0002	0	0.0001
67	chr11:78314295	0.027	0.0027	0.0007	0.0004	0.0004
68	chr12:121859713	0.027	0.0003	0.001	0.0003	0.0002
69	chr12:131013128	0.017	0.0009	0.0002	0.0001	0.0001
70	chr12:21430369	0.006	0.0012	0.0016	0.0001	0.0001
71	chr13:102323280	0.013	0.0021	0.0006	0.0013	0.0009
72	chr13:84848424	0.004	0.0011	0.0003	0.0001	0.0021
73	chr14:102879087	0.009	0.0005	0	0	0.0009
74	chr14:76354488	0.054	0.0025	0.0028	0.0003	0.0005
75	chr14:77800533	0.01	0.0009	0.0004	0.0001	0.0002
76	chr15:25302165	0.073	0.0019	0.0006	0.0002	0.0001
77	chr15:39271327	0.041	0.0025	0.0006	0.0001	0
78	chr15:40040792	0.022	0.0014	0.0011	0	0.0001
79	chr15:44219071	0.066	0.0015	0.0005	0.003	0.0004
80	chr16:10745429	0.007	0.003	0.0003	0	0.0002
81	chr16:15750033	0.021	0.0035	0.0005	0.0001	0.0005
82	chr16:20623174	0.067	0.0019	0.0004	0.0006	0.0007
83	chr16:8941400	0.058	0.0043	0.0001	0.0002	0
84	chr17:67806411	0.032	0.0033	0.0018	0.0003	0.0002
85	chr18:70637542	0.058	0.0011	0.0003	0.001	0.0003
86	chr19:50977754	0.034	0.0019	0.0004	0.0038	0
87	chr20:20749421	0.026	0.0009	0.0013	0.0001	0.0001
88	chr20:54049247	0.007	0.0023	0.0006	0.0004	0
89	chr20:56031419	0.026	0.0035	0	0	0
90	chr21:15761349	0.022	0.0013	0	0.0001	0
91	chr22:32042120	0.012	0.0025	0.0004	0.0006	0.0003
92	chr22:41296714	0.003	0.0015	0.0006	0.0004	0.0005
93	chrX:120008886	0.003	0.0006	0.0002	0.0004	0.0002
94	chrX:148484637	0.048	0.0007	0.0012	0	0.0002
95	chrX:35788224	0.025	0.0006	0.0003	0.0027	0.0004
96	chrX:38732155	0.038	0.0047	0.0003	0.0009	0
97	chrX:43052873	0.057	0.006	0.0001	0.001	0.0004
98	chrX:55441309	0.015	0.0047	0.0018	0.0002	0
99	chrX:99313769	0.017	0.0048	0.0003	0.0001	0.0002
100	chrY:24402873	0.026	0.001	0.0001	0.0005	0.0012

## Sheet: Table S3
Table S3: Sequencing stats of NA18943.
Flowcell	Yield [Gbp]	Number of reads (million)	Mean read length [kbp]
FAF05323	5.9	1.4	4.1
FAF05369	5.4	1.4	3.8
FAF05679	3.1	0.8	3.9
FAF05284	0.4	0.1	3.7
FAF05382	3.3	0.7	4.8
FAF18188	1.5	0.3	4.4
FAF18159	2.2	0.5	4.1
FAE22620	5.2	1.4	3.6
FAE21461	4.3	1.2	3.5
FAF18269	7.7	2	3.8
FAF17738	4.4	1.1	3.9
FAF18300	7.9	2.3	3.4
FAF18305	7.6	2	3.8
FAF18162	6.9	1.8	3.7
FAF17723	6	1.5	4
FAF18259	5.3	1.5	3.4
FAF18258	7.8	2.4	3.3
FAN51169	15.4	1.8	8.8
FAO17314	13.1	1.7	7.9
FAN52784	19.3	2.4	7.9
FAO17429	14.4	2	7.3
FAK37967	13.3	2.5	5.3
FAP12521	23.9	4.1	5.8
FAO92979	18.9	2.6	7.2
FAO92964	15.1	2.2	6.7
FAP04019	13.3	1.2	11.1
total	231.6	Gbp

## Sheet: Table S4
Table S4: Summary stats of accuracy comparison.
	total insertions [bp]	total deletions [bp]	total mismatches [bp]	total edit distance	total alignment length [bp]
raw reads	9203558	16547589	10229619	35980766	403559119
LoMA	27872	14891	12352	55115	7307434
lamassemble	134435*	23373	7120	164928	7050667
* The number of total insertion bases in lamassemble includes a few collapsed assemblies.

## Sheet: Table S5
Table S5: Primsers designed for PCR validation of heterozygous SVs.
ID	Chromosomal region (left breakpoint)	Forward primer	Reverse primer	PCR result
1	chr2:118148559	CGACACAAATGGTGCATCTC	GAATAGGCCAAATTCGTGGA	validated
2	chr8:1073437	NA	NA	NA
3	chr8:86161679	NA	NA	NA
4	chr8:86819205	GATACAAATGCTGCCACTGC	TCACACTTCTCTTTCTTATAAACACCA	not validated
5	chr10:5577040	CATGCTCAGATGCTGACACC	GGTTTAGGCATGCATCGTTT	not validated
6	chr11:129889661	GGATACCTTCCACGAGCAAA	TAAAATGCTTGCCGTCCTTT	validated
7	chr13:84813476	NA	NA	NA
8	chr14:76347432	CCTCATCCACCTCAGGGTTA	TGGGGGAAAGGTTATCAGTG	validated
9	chr15:44209804	AACCAGCATCCGAGTACCTG	CACACCTACTTCTTGTTGCAGAA	validated
10	chr16:10764848	GGGAAACATCTGTGGGAGAA	TCTGTCAGACAATGGCAAGG	validated
11	chr16:8953827	ATCCAAGGGGAAACCAAGAC	GGCCTGCAATTGCTGTTATT	validated
12	chr19:21707804	GGCATATCATGTGTGCTCCA	CCATCCTCATGTGGCAATTT	validated
13	chr19:21720250	TGCATTTCAGGGACAGAAAA	GCCATTTCATTTCACATGGTA	validated
14	chr19:50977754	NA	NA	NA

## Sheet: Table S6
Table S6: Accuracy validation of LoMA by the Sanger sequencing.
No.	Position of left insertion breakpoint			Length of Sanger sequence [bp]		Poly(A) [bp]	Match [bp]	Edit distance [bp]	Identity %
1	chr1:112449366			662		24	638	0	100
2	chr1:150227794			753		35	718	0	100
3	chr1:204269328			463		20	443	0	100
4	chr1:233206360			413		25	388	0	100
5	chr1:245826011			670		28	637	5	99.22
6	chr1:65590242			618		27	591	0	100
7	chr1:72173323			641		21	619	1	99.84
8	chr1:92701963			632		29	603	0	100
9	chr1:93032655			497		41	456	0	100
10	chr2:118136424			475		NA	473	2	99.58
11	chr2:119660920			523		NA	523	0	100
12	chr2:152391748			500		27	461	12	97.46
13	chr2:157653844			516		22	494	0	100
14	chr2:214336908			671		34	637	0	100
15	chr2:21573939			610		26	583	1	99.83
16	chr2:217316035			659		48	611	0	100
17	chr2:236849235			227		20	206	1	99.52
18	chr2:31727128			528		36	492	0	100
19	chr2:39088184			604		25	577	2	99.65
20	chr2:50375492			580		29	549	2	99.64
21	chr2:65106644			626		26	600	0	100
22	chr2:84501628			591		25	565	1	99.82
23	chr3:106570342			629		31	596	2	99.67
24	chr3:113015585			608		18	590	0	100
25	chr3:171908584			455		27	427	1	99.77
26	chr3:191281662			539		25	513	1	99.81
27	chr3:2920306			744		31	713	0	100
28	chr3:40200118			432		38	394	0	100
29	chr3:76173147			466		18	448	0	100
30	chr3:99007918			636		NA	636	0	100
31	chr4:136885369			517		37	480	0	100
32	chr4:173228289			673		22	651	0	100
33	chr4:185440742			576		14	560	2	99.64
34	chr5:109715292			638		8	627	3	99.52
35	chr5:112322965			618		22	594	2	99.66
36	chr5:115404022			549		22	525	2	99.62
37	chr5:117973459			555		NA	555	0	100
38	chr5:142537963			611		17	594	0	100
39	chr5:142975431			532		13	519	0	100
40	chr5:170774322			600		14	582	4	99.32
41	chr6:120247107			712		29	683	0	100
42	chr6:122658847			572		29	543	0	100
43	chr6:130293647			677		31	646	0	100
44	chr6:132204993			639		39	600	0	100
45	chr6:20887684			522		32	489	1	99.8
46	chr6:66106224			559		30	529	0	100
47	chr6:73795115			561		41	520	0	100
48	chr6:92866415			599		22	575	2	99.65
49	chr6:94221052			666		37	629	0	100
50	chr6:96061287			655		31	624	0	100
51	chr7:109643282			683		31	648	4	99.39
52	chr7:120463396			483		29	454	0	100
53	chr7:132166352			636		45	591	0	100
54	chr7:142659891			691		29	659	3	99.55
55	chr7:154268946			762		22	718	22	97.03
56	chr7:36212542			508		28	480	0	100
57	chr7:82801193			549		29	516	4	99.23
58	chr8:126853222			402		34	368	0	100
59	chr8:138105162			537		40	497	0	100
60	chr8:19801418			494		15	479	0	100
61	chr8:41412940			546		43	503	0	100
62	chr8:74463098			423		30	392	1	99.75
63	chr9:13605518			678		22	647	9	98.63
64	chr9:90295230			572		25	547	0	100
65	chr10:103992648			431		NA	430	1	99.77
66	chr10:104057440			487		28	459	0	100
67	chr10:106131789			538		12	526	0	100
68	chr10:107231511			553		29	524	0	100
69	chr10:112314100			506		16	488	2	99.59
70	chr10:1250039			499		42	457	0	100
71	chr10:14442803			533		29	502	2	99.6
72	chr10:16506038			472		42	428	2	99.53
73	chr10:28813598			563		19	543	1	99.82
74	chr10:28816356			558		34	524	0	100
75	chr10:52707169			600		24	565	11	98.09
76	chr10:59225144			461		36	425	0	100
77	chr10:65077307			638		19	614	5	99.19
78	chr11:103921861			606		25	579	2	99.66
79	chr11:104915863			566		26	539	1	99.81
80	chr11:25583578			559		28	531	0	100
81	chr11:3246567			476		27	448	1	99.78
82	chr11:428015			543		32	509	2	99.61
83	chr11:55641410			550		38	512	0	100
84	chr11:61377730			549		21	528	0	100
85	chr11:7071558			582		29	551	2	99.64
86	chr11:7331215			753		16	736	1	99.86
87	chr11:7591457			598		23	575	0	100
88	chr12:105437112			650		26	613	11	98.24
89	chr12:115112625			487		NA	487	0	100
90	chr12:74807864			600		17	583	0	100
91	chr12:78003154			593		33	559	1	99.82
92	chr12:80921441			580		26	553	1	99.82
93	chr12:9216630			537		19	518	0	100
94	chr12:96311578			578		25	553	0	100
95	chr13:42365937			632		47	585	0	100
96	chr13:78010529			514		29	467	18	96.29
97	chr13:78697453			534		23	511	0	100
98	chr13:91509408			607		23	582	2	99.66
99	chr13:91609018			533		40	491	2	99.59
100	chr13:99430358			640		23	616	1	99.84
101	chr14:20016137			610		41	569	0	100
102	chr14:36205539			543		17	515	11	97.91
103	chr14:39843744			467		25	440	2	99.55
104	chr14:40123224			441		17	423	1	99.76
105	chr14:52177036			734		41	693	0	100
106	chr16:82878504			581		25	550	6	98.92
107	chr16:8485492			581		50	531	0	100
108	chr18:38932569			563		27	536	0	100
109	chr18:40768191			565		18	541	6	98.9
110	chr18:59705527			475		27	448	0	100
111	chr18:64506546			718		24	694	0	100
112	chr18:78280931			656		NA	654	2	99.7
113	chr19:35689270			796		29	766	1	99.87
114	chr21:24981911			416		30	382	4	98.96
115	chr21:27385453			618		24	594	0	100
116	chr22:26601644			426		29	397	0	100
117	chrX:127156694			597		30	566	1	99.82
118	chrX:31982956			594		30	564	0	100
119	chrX:34224327			610		27	583	0	100
120	chrX:35009981			586		34	552	0	100
121	chrX:47848690			644		25	618	1	99.84
					Total compressed length [bp]		Total matching bases [bp]		Identity %
					66126		65932		0.9971

## Sheet: Table S7
Table S7: CPU computation time in simulation for 100 regions.
		CPU time (sec) (coverage = 10, 20, 30, 40, 50, target size = 20 kbp)						CPU time (sec) (target size = 20, 40, 60, 80, 100 [kbp], coverage = 30)
No.	Position	10x	20x	30x	40x	50x		20 kbp	40 kbp	60 kbp	80 kbp	100 kbp
1	chr1:100674013	12.78	26.81	66.78	178.53	168.31		66.78	177.82	304.42	482.54	530.12
2	chr1:112235854	15.3	26.43	62.9	189.54	122.13		62.9	125.48	206.73	279.47	562.01
3	chr2:164971322	33.87	33.09	108.3	130.99	234.28		108.3	124.18	358.56	453.64	456.5
4	chr3:180991987	21.99	60.74	148.48	92.73	219.89		148.48	178.09	394.63	518.4	476.25
5	chr5:71586237	15.86	67.36	89.71	107.48	115.2		89.71	172.46	278.54	433.03	294.65
6	chr6:127809977	10.01	31.44	85.01	136.5	133.91		85.01	231.69	239.25	367.78	484.83
7	chr8:66418165	25.67	29.43	129.41	154.22	180.9		129.41	204.73	401.03	518.4	232.57
8	chr10:93141869	22.3	26.28	107.15	124.18	186.42		107.15	118.71	330.21	433.03	383.33
9	chr16:27730269	22.59	84.46	111.93	88.08	145.55		111.93	210.97	235.66	367.78	470.42
10	chrX:44418357	19.83	56.04	105.64	152.45	152.09		105.64	172.73	295.43	450.42	401.08
11	chr1:121468953	38.9	78.4	78.14	121.79	137.84		78.14	219.31	260.71	380.41	361.4
12	chr1:216216351	10.61	25.09	95.22	138.03	147.53		95.22	192.67	350.73	410.7	394.42
13	chr1:221362664	15.29	26.58	82.26	118.67	174.94		82.26	72.5	322.44	401.35	578.45
14	chr1:79097314	21.64	42.11	58.87	79.13	107.65		58.87	212.36	221.98	223.86	257.19
15	chr1:84011493	23.62	28.95	41.27	121.48	166.97		41.27	123.01	344.53	461.74	423.47
16	chr2:118124933	14.25	30.12	53.9	88.33	143.9		53.9	207.16	264.75	389.13	264.87
17	chr2:135709546	14.35	33.36	47.88	64.66	77.08		47.88	175.14	265.39	366.21	376.13
18	chr2:214514381	11.15	34.22	79.81	70.07	96.81		79.81	192.25	328.81	468.46	477.9
19	chr2:35675420	20.06	24.81	119.68	104.27	122.69		119.68	83.5	249.46	412.26	469.73
20	chr2:53060499	60.28	52.11	138.36	125.65	155.67		138.36	63.05	297.17	408.92	588.22
21	chr2:88248158	16.53	25.95	55.41	133.45	149.74		55.41	126.63	173.69	349.18	443.23
22	chr3:123217205	13.63	25.56	49.43	73.33	150.06		49.43	218.62	292.49	411.08	509.16
23	chr3:14065444	11.04	40.36	86.19	78.9	61.29		86.19	200.95	213.94	391.4	461.74
24	chr3:1650435	11.51	23.29	58.44	103.28	123.26		58.44	144.84	224.45	362.77	453.18
25	chr3:171657891	12.22	30.89	43.13	68.15	132.57		43.13	211.32	234.28	423.81	442.73
26	chr3:173541097	19.3	51.27	49.5	85.88	146.97		49.5	128.97	233.5	462.16	432.63
27	chr3:184693926	30.92	46.95	71.11	104.23	131.94		71.11	174.71	256.25	150.15	331.32
28	chr3:70912590	12.73	24.11	109.76	99.5	134.28		109.76	154.78	247.25	263.57	272.96
29	chr3:96193763	17	47.47	80.94	107.61	161.26		80.94	184.02	306.38	361.35	460.94
30	chr4:136055740	16.92	24.18	58.17	110.48	150.53		58.17	174.08	318.81	423.44	330.77
31	chr4:84029266	14.13	72.02	83.13	112.49	154.48		83.13	60.04	325.14	435.64	225.3
32	chr4:93086159	12.6	20.09	63.86	114.8	137.04		63.86	214.73	325.48	384.66	326.49
33	chr5:107893630	16.31	17.92	49.06	126.22	126.71		49.06	121.83	341.24	316.53	506.4
34	chr5:116524837	18.89	42.75	89.14	113.82	177.78		89.14	176.85	351.16	312.39	314.82
35	chr5:128858955	10.46	37.12	63.84	131.51	136.68		63.84	96.67	83.4	392.17	244.77
36	chr5:135901952	26.28	22.78	90.46	144.4	157.28		90.46	217.99	358.17	364.54	452.64
37	chr5:142729346	17.08	55.98	65.32	117.04	90.64		65.32	206.07	246.98	291.81	376.56
38	chr5:73110755	13.83	46.46	66.06	119.18	171.2		66.06	172.07	287.24	454.48	371.14
39	chr5:97570901	11.4	55.64	43.84	122.91	158		43.84	168.15	294.96	448.29	245.76
40	chr6:152989047	13.76	30.83	81.38	57.11	136.87		81.38	204.69	250.69	385.88	311.07
41	chr6:16189701	10.11	39.8	73.15	120.59	151.84		73.15	84.79	311.14	424.65	456.1
42	chr6:25135026	9.45	56.97	73.7	98.89	176.45		73.7	259.69	319.4	187.09	358.65
43	chr6:4514474	16.97	20.62	30.71	102.17	121.55		30.71	252.4	268.48	404.52	418.22
44	chr6:82091584	20.79	76.5	95.51	93.93	174.64		95.51	186.05	253.38	314.96	319.68
45	chr6:82811302	17.39	45.84	78.57	123.45	131.01		78.57	175.71	256.11	337.64	400.22
46	chr7:128032332	20.73	35.14	54.97	120.68	147.52		54.97	281.92	226.43	341.19	485.83
47	chr7:139144467	16.72	36.27	57.02	77.91	122.19		57.02	209.92	213.23	218.5	320.97
48	chr7:26812532	23.58	53.84	78.93	134.71	158.24		78.93	160.75	299.18	340.44	474.69
49	chr7:70905425	13.64	22.6	49.23	76.38	113.67		49.23	171.79	272.45	312.97	380.12
50	chr7:70914267	11.59	55.13	79.78	113.74	138.78		79.78	148.28	253.45	241.97	340.26
51	chr8:1073437	20.44	39.87	80.21	135.85	150.93		80.21	208.9	286.44	334.33	398.5
52	chr8:126202966	21.03	39.63	65.83	124.48	124.74		65.83	240.93	320.33	301.22	421.63
53	chr8:71236262	18.76	64.46	59.23	95.01	136.44		59.23	235.66	293.75	349.46	454.81
54	chr8:80249944	15.13	21.29	68.36	77.36	116.56		68.36	223.82	259.64	343.53	421.34
55	chr8:81898416	11.65	23.84	64.21	128.04	149.43		64.21	205.89	340.54	254.42	370.49
56	chr8:86836667	14.77	25.79	85.57	115.33	114.58		85.57	205.8	325.14	311.51	491.33
57	chr9:114143645	9.99	75.98	65.47	101.7	119.07		65.47	191.54	291.65	409.61	234.13
58	chr9:20561857	17.21	37.77	92.49	112.77	146.86		92.49	192.11	437.39	372.33	463.34
59	chr10:18962257	11.07	59.55	71.81	110.17	109.94		71.81	202.89	273.26	469.06	477.14
60	chr10:31657147	25.49	60.13	31.71	112.66	144.8		31.71	188.02	356.48	411.34	340.89
61	chr10:43959837	13.64	25.73	47.35	104.3	147.65		47.35	115.68	317.35	315.03	479.65
62	chr10:5591696	13.36	17.98	67.65	124.42	157.04		67.65	156.16	342.06	289.14	296.69
63	chr10:58533974	16.77	23.28	74.19	119.14	149.57		74.19	231.82	311.66	356	485.37
64	chr11:106693406	24.18	46.33	72.56	107.55	140.27		72.56	96.23	301.09	373.66	257.32
65	chr11:125216489	18.83	24.72	78.12	102.44	146.38		78.12	65.34	121.7	283.36	289.59
66	chr11:129877383	20.84	17.32	75.13	90.12	149.21		75.13	150.64	264.14	375.25	274.92
67	chr11:78314295	11.86	24.03	78.53	82.03	126.91		78.53	182.75	318.12	283.04	215.78
68	chr12:121859713	12.63	81.43	63.66	102.65	146.92		63.66	91.6	250.89	350.31	244.83
69	chr12:131013128	15.24	61	66	83.88	145.65		66	178.14	280.74	354.35	314.89
70	chr12:21430369	26.55	39	47.54	102.23	135.84		47.54	199.85	306.41	406.62	408.87
71	chr13:102323280	16.83	37.79	84.33	90.19	130.59		84.33	184.22	344.2	368.82	539.28
72	chr13:84848424	24.07	55.14	83.99	135.76	147.86		83.99	188.19	320.08	377.54	233.32
73	chr14:102879087	17	39.04	76.49	102.94	126.2		76.49	146.68	234.14	418.42	401.29
74	chr14:76354488	8.58	29.75	42.36	98.38	140.2		42.36	201.86	342.29	182.91	272.05
75	chr14:77800533	16.3	40.57	58.17	130.22	151.25		58.17	226.78	275	356.73	399.62
76	chr15:25302165	11.68	30.92	84.94	99.96	145.52		84.94	201.58	117.99	475.54	518.06
77	chr15:39271327	10.51	38.29	74.12	110.55	150.4		74.12	191.69	263.28	378.91	424.51
78	chr15:40040792	18.83	68.81	62.56	123.82	138.74		62.56	97.79	274.58	450.32	264.64
79	chr15:44219071	14.48	76.67	65.41	115.59	64.41		65.41	205.34	247.12	351.49	323.8
80	chr16:10745429	28.2	33.99	104.89	81.61	136.34		104.89	91.46	206.85	349.84	224.9
81	chr16:15750033	12.85	35.03	84.8	132.81	160.69		84.8	189.46	157.74	236.93	275.34
82	chr16:20623174	14.16	37.12	86.19	77.86	94.73		86.19	229.52	271	246.19	414.12
83	chr16:8941400	12.6	25.88	64.87	93.08	88.52		64.87	135.41	236.03	391.34	364.78
84	chr17:67806411	11.61	35.02	62.61	110.2	134.18		62.61	74.95	210.51	263.1	332.19
85	chr18:70637542	12.91	33.81	88.3	110.68	152.55		88.3	190.14	244.44	257.68	496.52
86	chr19:50977754	15.24	46.82	107.59	86.95	129.73		107.59	112.89	261.22	324.22	510.43
87	chr20:20749421	16.08	36.61	70.88	95.86	138.23		70.88	196.33	290.25	367.84	391.82
88	chr20:54049247	16.19	35.94	59.12	130.76	177.55		59.12	172.59	339.92	311.89	450.97
89	chr20:56031419	12.92	38.53	71.33	113.51	143.77		71.33	186.35	276.17	388.67	359.73
90	chr21:15761349	25.24	31.71	58.71	94.3	151.34		58.71	254.92	308.58	438.63	481.5
91	chr22:32042120	15.22	43.03	76.67	135.79	152.5		76.67	166.62	303.78	269.96	431.37
92	chr22:41296714	21.69	39.64	57.58	112.66	145.42		57.58	183.73	276.05	389.35	208.33
93	chrX:120008886	19.03	35.84	85.22	127.04	135.77		85.22	164.74	213.83	403.28	295.39
94	chrX:148484637	18.1	53.94	70.85	119.44	103.09		70.85	124.73	273.19	363.22	401.09
95	chrX:35788224	18.71	50.1	81.02	104.62	146.24		81.02	180.83	335.5	323.32	303.69
96	chrX:38732155	8.23	60.12	46.39	84.64	137.53		46.39	207.85	216.07	158.56	269.77
97	chrX:43052873	9.41	18.8	78.76	98.04	144.06		78.76	137.33	236.76	431.15	403.46
98	chrX:55441309	14.65	24.33	77.74	100.05	148.82		77.74	115.12	207.13	366.7	304.32
99	chrX:99313769	15.32	45	68.49	113.86	143.26		68.49	178.5	298.02	397.35	419.35
100	chrY:24402873	13.35	35.88	81.04	136.84	170.02		81.04	231.1	309.53	304.67	527.44

## Sheet: Table S8
Table S8: Peak RSS in simulation for 100 regions.
		Peak RSS (GB) (coverage = 10, 20, 30, 40, 50, target size = 20 kbp)						Peak RSS (GB) (target size = 20, 40, 60, 80, 100 [kbp], coverage = 30)
No.	Position	10x	20x	30x	40x	50x		20 kbp	40 kbp	60 kbp	80 kbp	100 kbp
1	chr1:100674013	0.189022	0.430834	0.777896	0.755024	0.565117		0.777896	0.932332	0.866697	1.02004	0.840008
2	chr1:112235854	0.278217	0.302252	0.878658	0.623608	1.0703		0.878658	0.832979	0.785302	0.98286	0.849838
3	chr2:164971322	0.39841	0.756597	0.56261	0.648282	0.805437		0.56261	0.806945	1.12384	1.02359	1.02584
4	chr3:180991987	0.363004	0.537477	0.589726	1.05674	0.665993		0.589726	0.890438	1.1148	1.13679	0.869679
5	chr5:71586237	0.203751	0.364151	0.635683	1.05044	1.08665		0.635683	0.908689	0.925499	1.14152	0.896483
6	chr6:127809977	0.188318	0.200671	0.567378	0.644235	1.09429		0.567378	0.974422	0.963101	0.966296	1.04038
7	chr8:66418165	0.249332	0.442106	0.649282	0.634323	0.920928		0.649282	0.838173	1.14898	1.13679	0.954941
8	chr10:93141869	0.195887	0.240386	0.615776	0.738968	0.979681		0.615776	0.82328	1.11149	1.14152	0.946864
9	chr16:27730269	0.195805	0.531956	0.618988	0.910098	0.871694		0.618988	0.796459	0.949404	0.966296	0.904004
10	chrX:44418357	0.1787	0.376799	0.551174	0.798933	1.11767		0.551174	0.831603	1.06591	1.0455	0.945095
11	chr1:121468953	0.427147	0.7506	0.948224	1.00458	1.03398		0.948224	1.02159	1.00134	1.02048	1.00536
12	chr1:216216351	0.244892	0.577716	0.953303	0.950977	1.0402		0.953303	1.06227	1.14142	1.06358	1.08775
13	chr1:221362664	0.245334	0.473612	0.909984	0.956416	1.05228		0.909984	0.911229	0.957399	1.04966	1.08642
14	chr1:79097314	0.244072	0.364003	0.940442	0.877199	0.969703		0.940442	0.977371	0.979943	0.942752	0.981172
15	chr1:84011493	0.204866	0.216416	0.775078	1.03299	1.07338		0.775078	0.997868	1.10254	1.13772	1.12114
16	chr2:118124933	0.272237	0.558825	0.803701	0.956383	1.00635		0.803701	1.10574	1.0443	1.03645	0.979763
17	chr2:135709546	0.194281	0.42546	0.796754	0.809796	0.86596		0.796754	0.882295	1.0262	1.01732	0.945046
18	chr2:214514381	0.185123	0.66021	0.93166	0.841351	0.956531		0.93166	1.00865	1.06186	1.03021	1.02066
19	chr2:35675420	0.228409	0.413663	0.827277	1.05721	0.918176		0.827277	0.806273	1.02592	1.03994	1.03313
20	chr2:53060499	0.741114	0.801341	0.849543	0.994574	1.0086		0.849543	0.558137	0.976175	1.17593	1.11377
21	chr2:88248158	0.165839	0.481657	0.791101	0.994443	0.973259		0.791101	0.817054	0.943505	1.00159	1.07056
22	chr3:123217205	0.220054	0.545767	0.895156	0.836026	0.986481		0.895156	0.997032	1.04607	1.06219	1.04713
23	chr3:14065444	0.186335	0.393527	0.811303	0.883982	0.869876		0.811303	0.93587	0.943817	1.04592	0.912245
24	chr3:1650435	0.156926	0.643498	0.792281	0.93515	1.04201		0.792281	0.87076	1.02479	1.00272	1.04502
25	chr3:171657891	0.194085	0.593232	0.718995	0.829178	0.977027		0.718995	1.02782	0.91988	1.02277	0.987103
26	chr3:173541097	0.335462	0.597082	0.735248	0.907198	1.01053		0.735248	0.903266	0.962724	0.962675	1.05095
27	chr3:184693926	0.269664	0.735068	0.942227	0.870351	0.979812		0.942227	0.947438	0.993755	0.972833	1.06257
28	chr3:70912590	0.16887	0.377766	0.851296	0.875905	1.06932		0.851296	0.856834	0.984695	0.965214	1.07314
29	chr3:96193763	0.182075	0.758137	0.946438	0.928023	0.970949		0.946438	0.907788	0.959611	0.901628	0.98209
30	chr4:136055740	0.285622	0.365412	0.808714	0.953467	1.06806		0.808714	0.90692	1.02264	0.921698	1.04966
31	chr4:84029266	0.235749	0.709476	0.91308	0.935854	1.03663		0.91308	0.632029	1.00359	0.9612	0.820969
32	chr4:93086159	0.213058	0.280035	0.924533	0.909033	1.0162		0.924533	0.940065	0.914735	0.982106	0.91621
33	chr5:107893630	0.244384	0.348553	0.765428	0.993264	1.09493		0.765428	0.892781	0.979927	1.10705	1.0248
34	chr5:116524837	0.201458	0.85105	0.906576	0.986137	1.07158		0.906576	1.06627	0.919962	0.991724	1.03955
35	chr5:128858955	0.189989	0.729498	0.890143	1.01869	1.06362		0.890143	0.813007	0.770245	1.02818	1.09761
36	chr5:135901952	0.223887	0.284721	0.931545	1.01045	1.08624		0.931545	0.881263	0.990937	0.965362	0.989774
37	chr5:142729346	0.170361	0.938951	0.903201	0.955564	0.894517		0.903201	0.921633	0.887161	0.967672	1.00755
38	chr5:73110755	0.237175	0.779567	0.8868	0.934199	1.05244		0.8868	0.926073	0.916193	1.06514	0.957759
39	chr5:97570901	0.170279	0.823968	0.700678	0.982303	1.00463		0.700678	0.88916	1.03534	1.06827	1.01278
40	chr6:152989047	0.174162	0.552124	0.912998	0.842383	0.983466		0.912998	1.00465	0.858276	0.911098	0.981287
41	chr6:16189701	0.195838	0.72047	0.825836	0.973095	1.03247		0.825836	0.777126	1.2459	0.977748	0.983433
42	chr6:25135026	0.143671	0.765493	0.878264	0.910213	1.00042		0.878264	1.03026	1.0194	0.927564	1.10861
43	chr6:4514474	0.217563	0.410976	0.581714	0.992346	0.965313		0.581714	0.976814	0.903807	0.937361	1.03157
44	chr6:82091584	0.20403	0.739688	0.878379	0.943768	1.06208		0.878379	0.91444	0.897319	0.952959	1.01399
45	chr6:82811302	0.261341	0.769294	0.776815	1.06558	1.10595		0.776815	0.892387	0.911573	0.910852	0.96659
46	chr7:128032332	0.208536	0.642892	0.759349	0.970801	1.08734		0.759349	0.983613	1.0537	0.872727	1.07751
47	chr7:139144467	0.198377	0.670138	0.80239	0.914784	0.962167		0.80239	1.04999	0.857424	0.94013	0.971981
48	chr7:26812532	0.479674	0.782418	0.892174	0.917684	1.11149		0.892174	1.0984	0.965345	0.96587	1.02115
49	chr7:70905425	0.234045	0.486244	0.745259	0.866566	0.987709		0.745259	0.985842	0.941015	0.876102	0.991576
50	chr7:70914267	0.174588	0.563102	0.850346	0.958874	1.07597		0.850346	0.925565	0.964035	1.05382	0.949453
51	chr8:1073437	0.302055	0.776503	0.893518	1.04035	1.11744		0.893518	0.893813	0.999358	0.952795	0.995361
52	chr8:126202966	0.208863	0.691929	0.762774	0.893174	1.00586		0.762774	0.89455	1.07363	0.9303	1.07033
53	chr8:71236262	0.148488	0.678609	0.81281	0.879608	1.00072		0.81281	0.936493	1.01984	0.956154	1.09822
54	chr8:80249944	0.230146	0.306004	0.892846	0.826835	0.915554		0.892846	0.915128	1.02633	0.930972	1.06544
55	chr8:81898416	0.164676	0.424559	0.822133	0.907837	1.00976		0.822133	0.928285	0.974094	0.988709	1.04912
56	chr8:86836667	0.233013	0.296124	0.884687	0.909656	1.00576		0.884687	0.877986	0.981926	0.946176	0.965542
57	chr9:114143645	0.192692	0.761233	0.827539	0.950321	1.05474		0.827539	0.87443	1.02482	1.0335	1.08598
58	chr9:20561857	0.259375	0.666419	0.867942	0.967786	1.01497		0.867942	0.931545	1.1025	0.961659	1.22238
59	chr10:18962257	0.227705	0.677773	0.781156	0.901251	1.05053		0.781156	0.927154	0.973275	0.934937	1.07654
60	chr10:31657147	0.22125	0.816366	0.629785	0.911737	1.02407		0.629785	0.96084	1.01369	1.01335	1.03168
61	chr10:43959837	0.23493	0.541311	0.746062	0.942195	1.02156		0.746062	0.873005	0.993427	0.893895	1.08909
62	chr10:5591696	0.214761	0.28998	0.79233	1.05347	1.05366		0.79233	0.929956	1.02756	0.868237	1.02059
63	chr10:58533974	0.241091	0.306872	0.808911	1.0239	1.03665		0.808911	1.04312	1.0046	0.92663	1.10443
64	chr11:106693406	0.244072	0.787775	0.87271	0.954106	1.08264		0.87271	0.794493	1.06227	1.17737	0.967246
65	chr11:125216489	0.415531	0.437862	0.856916	0.947192	1.076		0.856916	0.671089	0.939393	0.931398	1.04138
66	chr11:129877383	0.17834	0.381747	0.866959	0.970506	1.1341		0.866959	0.913277	0.967721	0.968032	1.00981
67	chr11:78314295	0.164381	0.380977	0.960496	0.858964	1.0587		0.960496	0.975159	0.997687	1.11428	0.98707
68	chr12:121859713	0.237748	0.725008	0.825885	0.94172	1.02633		0.825885	0.851362	0.9651	1.13248	1.05461
69	chr12:131013128	0.250249	0.793035	0.776864	0.902676	1.0326		0.776864	0.969949	0.944554	0.959431	1.09924
70	chr12:21430369	0.22913	0.633946	0.784171	0.993526	1.07205		0.784171	1.04151	1.04468	0.980828	1.10523
71	chr13:102323280	0.226427	0.715882	0.843727	0.92645	1.05443		0.843727	1.03798	1.0628	1.17301	1.14437
72	chr13:84848424	0.443023	0.64784	0.875856	0.971801	1.10022		0.875856	1.00437	1.01206	1.00942	0.956088
73	chr14:102879087	0.230851	0.595935	0.73325	0.869859	1.05298		0.73325	0.893092	0.935674	0.922141	1.0017
74	chr14:76354488	0.20752	0.513982	0.684687	0.933528	1.05862		0.684687	0.906478	1.04414	0.946831	1.06861
75	chr14:77800533	0.260112	0.614302	0.801227	1.02017	1.08826		0.801227	1.02579	1.02631	1.00114	0.98576
76	chr15:25302165	0.0867533	0.588644	0.857391	0.913261	1.14922		0.857391	0.90964	0.931627	0.961036	1.02495
77	chr15:39271327	0.165642	0.624361	0.901825	0.959824	1.04746		0.901825	0.92468	0.911933	1.02629	1.05919
78	chr15:40040792	0.1671	0.717029	0.781828	0.960561	1.02454		0.781828	0.784056	0.989381	1.0597	1.03978
79	chr15:44219071	0.162284	0.802505	0.787644	1.01889	0.927056		0.787644	0.901382	0.888766	0.995443	0.918847
80	chr16:10745429	0.226656	0.599769	0.844366	0.919912	1.04528		0.844366	0.882	0.954647	1.05854	1.08716
81	chr16:15750033	0.283066	0.621314	0.871072	1.03924	1.05351		0.871072	0.91757	0.920551	0.956514	1.03511
82	chr16:20623174	0.156959	0.576569	0.84199	0.907084	0.958382		0.84199	1.08588	0.971129	0.963641	0.994378
83	chr16:8941400	0.145359	0.415924	0.749781	0.94036	0.935969		0.749781	0.882131	1.00632	1.00039	0.985055
84	chr17:67806411	0.169624	0.623935	0.881967	0.808583	1.12886		0.881967	0.846135	0.969277	0.97842	1.0309
85	chr18:70637542	0.165954	0.560923	0.771047	0.954941	1.07454		0.771047	0.913965	0.970867	0.995197	1.05313
86	chr19:50977754	0.260653	0.533414	0.806126	0.892486	1.00909		0.806126	0.872661	0.974438	0.97783	0.996835
87	chr20:20749421	0.177881	0.579518	0.804225	0.939983	1.05598		0.804225	1.0503	1.00486	1.12203	1.11899
88	chr20:54049247	0.236601	0.625459	0.819364	0.972571	1.0675		0.819364	0.998195	1.1359	1.02857	0.96369
89	chr20:56031419	0.157467	0.669499	0.826425	1.10389	1.02575		0.826425	1.06738	0.975897	1.04225	0.992805
90	chr21:15761349	0.226902	0.544293	0.722895	0.860963	1.02988		0.722895	1.15456	0.989626	1.06743	0.99097
91	chr22:32042120	0.257606	0.781107	0.838205	0.987759	1.03129		0.838205	0.918782	1.00401	1.01871	1.01284
92	chr22:41296714	0.394035	0.676725	0.778093	0.956695	1.12571		0.778093	1.00273	0.973505	1.09647	0.820216
93	chrX:120008886	0.292585	0.597869	0.899809	0.951091	1.07299		0.899809	0.931168	0.959906	1.04967	0.899154
94	chrX:148484637	0.195822	0.805061	0.826343	0.936411	0.960102		0.826343	0.932872	1.02146	1.07173	0.990183
95	chrX:35788224	0.191332	0.730546	0.902889	0.983777	1.09286		0.902889	0.966853	1.03331	0.9815	1.06545
96	chrX:38732155	0.180765	0.612418	0.820216	0.972489	1.07156		0.820216	1.12409	0.918028	0.933904	1.09427
97	chrX:43052873	0.149832	0.31105	0.831078	0.960938	1.08206		0.831078	0.904167	0.960184	1.15558	1.07758
98	chrX:55441309	0.195625	0.417153	0.880804	0.990265	1.02664		0.880804	0.871383	0.941195	1.0598	1.1031
99	chrX:99313769	0.219005	0.579863	0.842138	0.923025	1.04635		0.842138	0.90153	1.0539	1.05036	1.04066
100	chrY:24402873	0.167395	0.564478	0.802193	0.950288	1.10333		0.802193	1.06793	0.988463	1.03966	1.02867

## Sheet: Table S9
Table S9: The insertions mapped to alternative sequences in GRCh38 and unidentified in the standard SV set.
Breakpoint	Length [bp]
chr1:13152020	430
chr3:75414207	9445
chr4:155957294	12621
chr5:29069519	9203
chr6:32687972	7332
chr7:142510779	1187
chr10:42170005	803
chr10:65524359	331
chr13:18874744	5869
chr13:112195653	138
chr14:106037454	145
chr20:29451701	3090

## Sheet: Table S10
Table S10: List of genes with exonic TR expansions and association with disease/traits.
NA18943
	Gene	Association with disease/traits	Source
	KLF18	Alpha-hydroxybutyric acid levels	GWAS catalog
	GOLGA6L2	Breast cancer, fibrolamellar hepatocellular carcinoma	[1], [2]
	POTEJ	NA*
	FXN	Retinal vascular fractal density, Friedreich ataxia	GWAS catalog
	PRB2	Response to gemcitabine, Survival in pancreatic cancer	GWAS catalog
	AHNAK2	Serum levels of protein RLN1	GWAS catalog
	ZNF676	Telomere length	GWAS catalog
NA19240
	Gene	Association with disease/traits
	GOLGA6L2	Breast cancer, fibrolamellar hepatocellular carcinoma	[1], [2]
	TXNDC2	Hip circumference	GWAS catalog
	ARMCX4	Autism Spectrum Disorder	[3]
	PRB1	Response to gemcitabine, Survival in pancreatic cancer	GWAS catalog
	NPIPB11	Nose morphology	GWAS catalog
	ZNF709	Red cell distribution width	GWAS catalog
	ZNF100	Systolic blood pressure	GWAS catalog
	ZNF676	Telomere length	GWAS catalog
	ZNF728	Age at menopause	GWAS catalog
	ZNF28	Glomerular filtration rate	GWAS catalog
	CNTLN	Cortical surface area	GWAS catalog
	TEX13D	Facial morphology	GWAS catalog
References
[1] Rajendran BK, Deng CX. Characterization of potential driver mutations involved in human breast cancer by computational approaches. Oncotarget. 2017 Jul 25;8(30):50252-50272. doi: 10.18632/oncotarget.17225. PMID: 28477017; PMCID: PMC5564847.
[2] Darcy DG, Chiaroni-Clarke R, Murphy JM, Honeyman JN, Bhanot U, LaQuaglia MP, Simon SM. The genomic landscape of fibrolamellar hepatocellular carcinoma: whole genome sequencing of ten patients. Oncotarget. 2015 Jan 20;6(2):755-70. doi: 10.18632/oncotarget.2712. PMID: 25605237; PMCID: PMC4359253.
[3] Coşkunpınar, E. & Bozdagı Gunal, O. The Study of Whole Genome Sequencing in Monozygotic Twins with Autism Spectrum Disorder . 2022 August Experimed , 12 (2) , 49-60 . DOI: 10.26650/experimed.1067169
NA*: Not applicable

[truncated: 1 more sheets: Table S11]
